# Supplementary material for: Chip Protein U-Box Domain Truncation Affects Purkinje Neuron Morphology and Leads to Behavioral Changes in Zebrafish
Source: Front Mol Neurosci. 2021 Sep 24;14:723912. doi: 10.3389/fnmol.2021.723912 (PMC8497888; doi:10.3389/fnmol.2021.723912)
Supplement: Supplementary file 2 [file Table_1.XLSX]

## Sheet: Body size (Fig 4)
Standard length (mm)		UBOX +/+											UBOX -/-
	Age (month)	#1	#2	#3	#4	#5	#6	#7	#8	#9	#10		#1	#2	#3	#4	#5	#6	#7	#8	#9	#10
	3	25.29	24.14	22.9	22.39	24.02	21.47	19.45	25.53	22.36	20.59		20.95	22.6	24.18	22.37	21.27	20.62	17.94	22.38	21.2	21.3
	6	24.03	22	26.04	21.44	23.3	21.26	22.06	20.89	23.36	20.68		18.36	21.87	16.64	20.75	22.66	23.29	20	20.2	20.55	21.76
	12	25.16	22.54	25.02	26.24	24.76	24.51	23.68	23.98	26.3	28.4		20.52	23.68	20.04	22.67	21.61	24.22	23.6	22.14	25.9	24.89
	24	27.05	26.07	24.36	28.02	26.5	26.06	28.65	28.86	27.97	23.77		25.07	20.77	22.86	25.29	23.35	25.11	23.43	22.09	24.32	26.75
Body weight (mg)		UBOX +/+											UBOX -/-
	Age (month)	#1	#2	#3	#4	#5	#6	#7	#8	#9	#10		#1	#2	#3	#4	#5	#6	#7	#8	#9	#10
	3	318	326	272	184	284	181	119	341	234	158		190	220	293	219	192	145	106	206	167	161
	6	216	263	340	152	222	130	160	172	216	157		104	129	94	130	199	239	129	191	149	185
	12	205	179	264	331	250	265	186	199	381	373		124	198	156	170	258	228	190	178	160	280
	24	357	258	231	322	266	267	273	350	399	198		209	156	172	227	191	257	158	165	220	221

## Sheet: Brain section area (Fig 5)
Whole brain area (mm²)		UBOX +/+					UBOX -/-
		#1	#2	#3	#4		#1	#2	#3	#4
		6.82	6.529	6.441	7.339		7.4	6.168	6.057	7.226
Section area (mm²)		UBOX +/+					UBOX -/-
	Section	#1	#2	#3	#4		#1	#2	#3	#4
	Telencephalon	0.2394	0.2869	0.2899	0.2694		0.2726	0.2967	0.2843	0.2761
	Optic tectum	0.466	0.4217	0.4301	0.4239		0.5047	0.4501	0.4515	0.4788
	Cerebellum	0.1752	0.182	0.1352	0.1947		0.1199	0.1412	0.1476	0.125
	Medulla	0.1194	0.1095	0.1449	0.112		0.1028	0.112	0.1166	0.1201

## Sheet: Purkinje dendrite (Fig 6)
Dendrite diameter (um)		UBOX +/+				UBOX -/-				Histogram area (x1000 pixels2)			UBOX +/+				UBOX -/-
	Age (month)	#1	#2	#3		#1	#2	#3			Age (month)	Area	#1	#2	#3		#1	#2	#3	#4	#5	#6
	6	1.2324	1.3154	1.3657		1.3542	1.8752	1.7174			6	green (perpendicular to the PCL)	101480	182018	70733		15955	132528	14334	142574	23581	34995
	24	1.3958	1.5134	1.3852		1.3475	1.1814	1.5635				red (parallel to the PCL)	5265	16015	19883		104037	8249	66946	15453	156399	49277
											24	green (perpendicular to the PCL)	172575	41253	111513		6988	19383	15696	23768	5390	33511
Dendritic spines (spines no./um)		UBOX +/+				UBOX -/-						red (parallel to the PCL)	12874	28916	7511		86155	32705	60305	9188	65923	26232
	Age (month)	#1	#2	#3		#1	#2	#3
	6	0.76	1.2	1.33		1.74	2.12	1.711
	24	1.86	1.988	2.333		2.377	2.977	2.411

## Sheet: Purknje cell bodies (Fig 7)
Purkinje cell no.		UBOX +/+
	Age (month)	#1	#2	#3
	6	288	297	232
	24	290	332	319
	UBOX -/-
		#1	#2	#3	#4	#5	#6
	6	228	158	215	221	166	205
	24	186	202	181	229	240	299
Purkinje cell area (um2)		UBOX +/+
	Age (month)	#1	#2
	6	49.1829	61.6557
	24	66.3852	58.7527
	UBOX -/-
		#1	#2	#3	#4	#5	#6
	6	56.7861	49.2048	53.8781	59.507	55.9455
	24	49.1834	53.4057	45.4904	47.9232	32.9655	45.5228
Age (months)	6																	24																				6
	UBOX-/-																	UBOX -/-																				UBOX+/+
Indv. No.	1					2			3					4		5		1			2				3			4			5				6			1				2				3			4
Brain section no.	a	b	c	d	e	a	b	c	a	b	c	d	e	a	b	a	b	a	b	c	a	b	c	d	a	b	c	a	b	c	a	b	c	d	a	b	c	a	b	c	d	a	b	c	d	a	b	c	a
1	56.475	47.271	37.572	106.086	58.113	43.085	55.747	63.418	65.94	54.213	47.011	63.392	68.8	49.273	61.416	98.702	75.691	60.298	41.316	34.166	56.709	76.835	62.144	61.832	63.314	58.738	50.443	32.892	29.122	33.906	45.243	37.806	39.08	56.293	25.248	59.622	42.331	27.614	34.244	46.101	57.775	65.134	54.005	36.558	38.066	25.3	43.007	51.847	36.818
2	47.141	49.559	50.079	90.095	41.524	78.863	52.809	96.622	79.929	63.756	49.819	80.995	55.851	48.441	108.244	63.236	44.021	36.038	19.319	41.212	19.033	79.383	16.979	24.545	73.272	66.694	30.474	36.168	45.607	64.926	77.381	38.872	21.997	42.929	68.956	56.345	27.77	15.965	62.17	74.234	39.262	59.154	50.157	41.628	40.016	28.628	41.368	40.302	67.5
3	75.613	38.742	56.241	59.908	70.464	58.399	31.904	66.408	48.129	42.591	82.867	55.123	59.336	39.002	58.451	92.982	48.909	14.301	43.007	35.284	26.132	49.143	26.158	44.073	46.621	54.135	49.533	25.664	46.335	60.896	38.378	35.492	33.724	29.98	39.626	66.226	24.779	22.257	31.878	46.491	50.157	38.56	57.333	30.136	49.325	30.5	59.05	38.716	36.272
4	68.93	29.408	69.19	34.192	33.152	83.257	38.768	52.653	56.449	41.238	99.794	77.849	29.278	77.199	41.082	64.276	64.172	63.86	59.986	37.858	60.35	74.156	42.123	88.743	26.6	55.669	57.671	54.759	47.037	31.098	24.701	18.435	44.099	62.3	33.88	80.501	46.491	21.061	38.82	56.761	45.165	74.104	18.565	44.281	28.966	54.369	90.953	26.574	51.067
5	60.818	39.626	75.743	71.816	37.936	43.943	30.682	94.282	84.843	15.627	81.853	34.764	17.031	16.953	32.554	110.871	55.825	59.856	59.7	19.813	27.094	42.227	19.241	90.225	48.285	59.674	27.718	55.071	35.596	44.541	15.783	56.475	48.207	35.336	37.312	85.129	17.733	38.456	22.543	61.624	64.094	60.766	79.071	36.896	115.369	21.971	46.803	32.502	39.496
6	76.601	37.494	81.489	79.409	48.129	76.497	49.871	107.386	61.494	72.18	56.215	43.293	7.852	47.843	53.849	38.586	34.244	34.894	31.488	31.358	28.108	49.871	52.835	124.287	46.309	30.006	66.902	116.981	21.295	66.538	11.545	28.446	23.427	44.177	58.191	51.405	84.323	36.714	50.235	76.887	80.891	66.668	39.002	41.654	108.4	59.232	75.092	47.401	87.079
7	55.773	36.61		95.608	31.54	84.141	65.758	85.857	79.253	22.855	63.938	35.57	20.567	39.808	56.449	97.974	57.931	43.423	30.162	34.218	32.606	40.432	46.699	109.545	19.605	41.472	37.962	67.318	31.566	50.729	19.007	40.692	21.477	68.436	49.481	37.962	20.411	14.561	69.216	64.9	45.243	67.916	24.259	65.316	30.24	68.852	34.816	56.501	56.397
8	23.245	45.945		85.389	22.127	51.119	18.045	111.729	70.62	53.251	43.579	29.824	40.588	33.048	67.734	33.698	56.163	25.898	29.044	46.933	77.485	81.541	85.753	71.634	13.625	34.66	50.833	28.186	24.051	32.866	16.433	16.641	18.565	84.375	31.8	9.439	21.867	44.723	49.195	36.896	50.911	16.381	61.494	53.745	25.43	59.414	31.696	61.104	61.572
9	37.78	62.638		71.66	55.799	49.897	66.096	43.969	33.282	59.05	59.986	67.474	27.12	41.42	38.17	64.692	40.276	62.898	26.132	73.35	52.185	70.126	19.865	74.754	76.445	52.575	59.622	32.528	31.722	50.937	13.885	59.232	24.415	55.747	37.702	111.417		60.48	30.214	51.457	46.205	88.145	39.912	34.036	13.001	44.463	61.78	46.959	88.951
10	78.915	41.576		70.256	66.798	50.703	65.524	89.549	78.889	35.18	48.831	72.336	24.051	66.226	38.976	56.683	34.296	29.174	41.472	47.505	53.199	32.788	21.633	88.015	38.56	38.872	21.035	31.436	46.543	28.03	27.796	20.567	41.368	37.39	47.973	50.677		51.613	35.492	38.586	56.969	61.702	36.168	58.191	90.927	47.427	33.282	39.756	70.022
11	77.147	48.571		44.619	42.877	51.665	79.487	52.003	92.644	15.653	75.769	76.159	34.478	18.643	31.566	118.671	75.795	32.632	50.053	18.201	48.467	33.62	20.307	12.559	46.933	42.695	51.691	23.401	72.908	76.315	23.349	28.238	11.441	16.173	73.662	38.118		56.501	17.317	51.951	35.934	68.592	43.111	28.758	9.855	51.535	57.307	50.105	67.006
12	40.432	50.027		77.667	40.562	61.65	23.765	72.414	57.255	35.05	48.415	36.272	25.794	85.285	28.212	60.74	61.026	61.988	22.881	56.319	41.915	47.349	40.614	61.078	46.751	17.447	31.124	76.003	48.961	71.946	15.965	21.009	21.295	28.108	37.832			74.832	50.391	55.487	71.01	102.472	43.293	45.659	88.483	48.987	61.702	31.54	42.305
13	39.184			68.982	35.076	53.355	47.557	63.678		37.572	56.163	23.297	51.899	119.867	26.236	82.477	21.581	59.206		27.406	46.179	16.043	27.978	63.002	59.778	31.722	62.742	67.526	46.179	47.505	32.424	21.347	21.321	29.616	58.139			68.384	42.773	30.136	73.298	95.322	59.18	64.38	60.272	61.286	61.39	43.631	87.443
14	51.379			60.558	69.45	60.766	89.575	63.418		33.256	84.479	29.772	38.612	50.391	54.733	65.628	72.05	29.954		65.368	50.027	66.46	40.406		21.191	42.591	36.818	55.955	71.946	59.31	10.505	35.102	22.595	34.4	11.935			33.282	19.319	46.881	67.084	83.699	57.957	49.351	73.896	91.291	70.698	40.25	103.98
15	37.468			57.307	61.754	54.213	53.745	49.949		66.2	28.784	35.726	47.011	112.483	79.799	52.523	32.814	51.951		24.129	39.938	93.892	23.661		63.002	52.523	16.017	36.688	58.972	29.59	50.651	10.609		51.587	16.615			19.449	29.694	29.72	53.849	75.431	58.009	59.7	50.417	82.893	59.544	34.972	99.846
16	61.052			66.98		24.389	53.407	35.96		37.416	73.922	36.792	47.583	70.984	19.423	37.442	24.103	69.814		55.513		88.275	12.585		49.143	41.732	23.869	48.493		20.151	22.855	15.601		15.939	79.149			34.66	40.666	22.491	18.461		59.544	55.721	16.511	77.225	79.591	32.008	68.826
17						26.522	67.864	21.477		37.26	38.274	38.82	49.065	69.762	13.755	39.314	75.405	85.233		64.25		54.447	42.747		45.243	57.229	72.544	65.602		54.057	26.6	26.028		49.221	48.597			18.539	38.17	60.09	19.839		39.132	38.742		26.288	52.055	37.052
18						19.111	78.941	35.882		18.721	46.803	60.896		90.069	13.261		55.227	46.413		81.593		70.204	81.567		40.588	75.691	81.281	75.743		60.532	25.248	27.952		29.174	27.406				35.492	51.145	55.019		47.843	62.742		88.405	54.135	80.787
19						19.371	70.126	26.782		32.06	57.931	84.973		40.276	53.667		76.185	73.376		48.103		79.851	39.392		52.315	31.306	39.366			47.557	49.611	21.659		9.569	36.558				31.618	65.082	44.879		23.609	46.543		41.056	77.745	47.739
20						32.814	77.043			32.216	25.846	41.342		90.719	49.663		44.203	56.657		92.904		76.185	94.23		42.201	70.828	60.74			37.39	77.043	19.891		33.282	27.042				43.527	56.995	26.964		63.938	48.363		111.079	39.938	51.431
21							33.256			25.17		28.862		81.541	17.109		25.326	37.026		92.774			71.53		73.974		23.947			52.133	71.894	21.945			41.264					23.245	37.91		57.151	48.467		57.021	31.618	60.09
22										18.877				36.298			56.111	36.532		70.932							49.403			24.597											75.847		21.711	22.231		83.829	37.182	56.111
23														100.756			54.603	42.773		81.905							36.116			49.897											57.671		51.353	56.423		50.131	46.647	26.106
24																	43.007	62.924									30.266														31.488			45.815		125.171	42.331	30.318
25																	91.837	60.35									36.844																	42.019		40.51	22.179	56.345
26																		65.55									48.987																	42.435		70.542	31.592	67.11
27																		61.182									19.605																	24.493		91.759	30.552	11.467
28																		74.364									29.824																	72.024		49.481	39.418	43.085
29																		77.407									41.576																	37.078		72.544	31.124	53.667
30																		59.804									38.118																	62.3		38.144		66.668
31																		54.551									41.81																	55.591		48.129
32																		29.304									39.34																	31.67		38.612
33																											52.055																	81.463		25.352
34																																												54.291		51.041
35																																														37.754
36																																														53.095
37																																														49.455
38																																														23.323
39																																														48.051
40																																														16.459
[truncated: 7 more columns]

## Sheet: 26S Proteasome actiity (Fig 8)
26S Proteasome activity (RFU/min)		UBOX +/+					UBOX -/-
	Age (month)	#1	#2	#3	#4		#1	#2	#3	#4
	6	1609.2	1423.5	1005.6	1161.9		1359.2	1183.5	1092.5	1447.1
	24	684.33	772.24	810.82	677.01		667.85	537.89	663.49	583.41
Dot blot-gray value (pixel)	Actin		UBOX +/+				UBOX -/-
		Age (month)	#1	#2	#3		#1	#2	#3
		6	4.554	4.861	4.262		4.595	4.492	4.428
		24	1.97	3.278	3.077		3.254	3.537	2.102
	Oligomer		UBOX +/+				UBOX -/-
		Age (month)	#1	#2	#3		#1	#2	#3
		6	3.578	3.097	3.61		1.993	1.885	3.207
		24	1.252	3.867	4.178		2.14	2.72	2.66
	Oligomer (normalized to actin)		UBOX +/+				UBOX -/-
		Age (month)	#1	#2	#3		#1	#2	#3
		6	3.32	2.67	3.61		1.91	1.84	3.207
		24	2.07	3.867	4.43		2.31	2.72	4.46

## Sheet: Cerebellum and ML size (Fig S1)
				Longitudinal (cerebellum + telencephalon) diameter	Longitudinal cerebellum diameter	Thickness of ML in posterior area at its thickest point = ML
				Values (μm)	Values (μm)	Values (μm)
6 months	UBOX +/+	Individual 1	a		643.524	117.727
			b		618.201	130.08
			c		590.486	131.325
		Individual 2	a	2449.35	773.119	145.766
			b	2411.5	808.345	179.412
			c	2380.28	783.746	157.759
		Individual 3	a	2425.51	737.522	136.173
			b	2543.35	790.343	154.627
			c	2440.3	824.305	107.516
	UBOX -/-	Individual 1	a	2375.12	662.094	129.958
			b	2399.31	696.344	150.925
			c	2372.39	715.145	121.258
		Individual 2	a	2309.35	728.378	165.424
			b	2302.6	649.612	121.715
		Individual 3	a	2488.68	689.375	131.056
			b	2491.09	697.151	136.831
			c	2424.64	676.728	110.725
		Individual 4	a	2545.68	800.245	140.368
			b	2413.94	759.798	167.278
			c	2479.97	729.531	146.654
		Individual 5	a	2417.6	778.08	122.066
			b		786.792	153.166
			c	2446.95	827.106	176.277
			d	2392.52	736.075	141.09
		Individual 6	a	2487.11	828.379	104.779
			b	2493.32	857.949	106.193
			c	2541.97	800.876	112.119
24 months	UBOX +/+	Individual 1	a	2803.68	800.347	165.503
			b	2871.51	838.727	183.373
			c	2826.53	820.558	174.746
		Individual 2	a		769.014	153.784
			b		803.166	172.448
			c		798	162.462
		Individual 3	a	2545.64	831.806	108.416
			b	2622.63	766.045	159.188
			c	2643.32	833.571	152.063
	UBOX -/-	Individual 1	a		629.211	97.912
			b		624.346	129.491
			c		618.49	132.667
		Individual 2	a	2404.15	660.366	114.483
			b	2479.07	730.83	117.497
			c	2499.93	603.82	138.921
		Individual 3	a	2386.17	685.122	117.031
			b	2407.71	676.693	111.421
			c	2401.92	613.423	140.736
		Individual 4	a	2508.74	663.711	100.37
			b	2463.53	676.618	115.689
			c	2577.21	736.762	161.02
		Individual 5	a	2308.59	672.171	116.566
			b	2349.09	618.439	100.939
		Individual 6	a	2355.42	727.325	150.544
			b	2381.92	706.095	114.996
			c	2461.73	730.938	113.702
